# Supplementary material for: Transcriptomic Bioinformatic Analyses of Atria Uncover Involvement of Pathways Related to Strain and Post-translational Modification of Collagen in Increased Atrial Fibrillation Vulnerability in Intensely Exercised Mice
Source: Front Physiol. 2020 Dec 23;11:605671. doi: 10.3389/fphys.2020.605671 (PMC7793719; doi:10.3389/fphys.2020.605671)
Supplement: Supplementary file 2 [file Table_1.XLSX]

## Sheet: LAA_SedWT_SwimWT
Differentially regulated pathways in 2 weeks of swim exercise
Enriched in SedWT						Enriched in SwimWT
NAME	SIZE	NES	NOM p-val	FDR q-val		NAME	SIZE	NES	NOM p-val	FDR q-val
REACTOME_ASSEMBLY_OF_COLLAGEN_FIBRILS_AND_OTHER_MULTIMERIC_STRUCTURES	61	1.96235	0	0.000767		KEGG_RIBOSOME	83	-2.77219	0	0
REACTOME_COLLAGEN_DEGRADATION	63	1.93568	0	0.000864		REACTOME_EUKARYOTIC_TRANSLATION_ELONGATION	89	-2.66278	0	3.67e-05
NABA_COLLAGENS	43	1.88175	0	0.0016336		REACTOME_RESPIRATORY_ELECTRON_TRANSPORT_ATP_SYNTHESIS_BY_CHEMIOSMOTIC_COUPLING_AND_HEAT_PRODUCTION_BY_UNCOUPLING_PROTEINS	111	-2.29677	0	0.00171699
REACTOME_COLLAGEN_CHAIN_TRIMERIZATION	43	1.87755	0	0.00141736		REACTOME_RESPIRATORY_ELECTRON_TRANSPORT	89	-2.27163	0	0.00185041
NABA_BASEMENT_MEMBRANES	39	1.87088	0	0.00121082		REACTOME_RESPONSE_OF_EIF2AK4_GCN2_TO_AMINO_ACID_DEFICIENCY	96	-2.22692	0	0.00217527
REACTOME_CROSSLINKING_OF_COLLAGEN_FIBRILS	18	1.84995	0	0.0016669		REACTOME_COMPLEX_I_BIOGENESIS	48	-2.21897	0	0.00218572
PID_HNF3A_PATHWAY	40	1.80516	0	0.00431549		REACTOME_EUKARYOTIC_TRANSLATION_INITIATION	114	-2.20954	0	0.00214196
REACTOME_COLLAGEN_BIOSYNTHESIS_AND_MODIFYING_ENZYMES	66	1.78844	0	0.00564069		KEGG_OXIDATIVE_PHOSPHORYLATION	114	-2.10316	0	0.00518979
KEGG_ECM_RECEPTOR_INTERACTION	83	1.78091	0	0.00590199		REACTOME_MITOCHONDRIAL_PROTEIN_IMPORT	64	-2.0715	0	0.00599687
REACTOME_COLLAGEN_FORMATION	89	1.77364	0	0.00636129		REACTOME_FORMATION_OF_ATP_BY_CHEMIOSMOTIC_COUPLING	16	-2.0076	0.00413651	0.00913591
REACTOME_NOTCH3_INTRACELLULAR_DOMAIN_REGULATES_TRANSCRIPTION	25	1.76761	0	0.00662402		REACTOME_ACTIVATION_OF_THE_MRNA_UPON_BINDING_OF_THE_CAP_BINDING_COMPLEX_AND_EIFS_AND_SUBSEQUENT_BINDING_TO_43S	57	-1.78221	0	0.0437444
PID_SYNDECAN_1_PATHWAY	46	1.7658	0	0.00581224		KEGG_PARKINSONS_DISEASE	109	-1.76853	0	0.044718
REACTOME_DEGRADATION_OF_THE_EXTRACELLULAR_MATRIX	134	1.76423	0	0.00562401		KEGG_NITROGEN_METABOLISM	22	-1.74214	0.00778816	0.0502834
REACTOME_ELASTIC_FIBRE_FORMATION	44	1.75385	0	0.00682102		REACTOME_SELENOAMINO_ACID_METABOLISM	112	-1.71672	0	0.0562156
REACTOME_ECM_PROTEOGLYCANS	76	1.74651	0	0.00741133		REACTOME_GLUCONEOGENESIS	34	-1.70943	0.00236967	0.0561093
REACTOME_INTEGRIN_CELL_SURFACE_INTERACTIONS	84	1.74526	0	0.00713958		REACTOME_SRP_DEPENDENT_COTRANSLATIONAL_PROTEIN_TARGETING_TO_MEMBRANE	108	-1.69379	0	0.0583624
REACTOME_LAMININ_INTERACTIONS	30	1.7153	0	0.0112772		REACTOME_ANTIMICROBIAL_PEPTIDES	69	-1.66366	0.0104167	0.0675001
BIOCARTA_INTRINSIC_PATHWAY	23	1.70775	0	0.0124515		REACTOME_BIOSYNTHESIS_OF_SPECIALIZED_PRORESOLVING_MEDIATORS_SPMS	18	-1.66161	0.0189125	0.0649826
PID_INTEGRIN1_PATHWAY	66	1.69327	0	0.0156859		REACTOME_THE_CANONICAL_RETINOID_CYCLE_IN_RODS_TWILIGHT_VISION	23	-1.65189	0.00611621	0.0663629
REACTOME_NON_INTEGRIN_MEMBRANE_ECM_INTERACTIONS	59	1.68664	0	0.0168593		REACTOME_INCRETIN_SYNTHESIS_SECRETION_AND_INACTIVATION	23	-1.63687	0.0189504	0.070071
REACTOME_EXTRACELLULAR_MATRIX_ORGANIZATION	291	1.63257	0	0.0375524		REACTOME_XENOBIOTICS	19	-1.62599	0.0223048	0.0719136
NABA_CORE_MATRISOME	263	1.59973	0	0.0520933		REACTOME_SYNTHESIS_SECRETION_AND_INACTIVATION_OF_GLUCAGON_LIKE_PEPTIDE_1_GLP_1	20	-1.62177	0.0162907	0.0709018
KEGG_AXON_GUIDANCE	128	1.58749	0	0.0583384		KEGG_ASTHMA	23	-1.62126	0.0176471	0.0683413
NABA_ECM_GLYCOPROTEINS	185	1.48321	0	0.161626		REACTOME_STRIATED_MUSCLE_CONTRACTION	36	-1.60134	0.00775194	0.0744012
KEGG_FOCAL_ADHESION	195	1.47177	0	0.16997		KEGG_DRUG_METABOLISM_CYTOCHROME_P450	52	-1.59295	0.00469484	0.0755812
REACTOME_DISEASES_ASSOCIATED_WITH_O_GLYCOSYLATION_OF_PROTEINS	60	1.62754	0.000101	0.036942		KEGG_ALLOGRAFT_REJECTION	27	-1.53465	0.0239726	0.10376
REACTOME_SIGNALING_BY_PDGF	58	1.60788	0.000102	0.0484943		REACTOME_PD_1_SIGNALING	15	-1.52812	0.0427011	0.104318
REACTOME_MET_PROMOTES_CELL_MOTILITY	41	1.64857	0.000104	0.0304639		REACTOME_DIGESTION	20	-1.52428	0.0352609	0.103421
PID_FOXM1_PATHWAY	40	1.76681	0.000104	0.00616816		KEGG_AUTOIMMUNE_THYROID_DISEASE	31	-1.46504	0.0327869	0.141918
REACTOME_SIGNALING_BY_NOTCH3	49	1.63171	0.000205	0.0368505		REACTOME_MITOCHONDRIAL_FATTY_ACID_BETA_OXIDATION	36	-1.43938	0.0252809	0.154905
REACTOME_MOLECULES_ASSOCIATED_WITH_ELASTIC_FIBRES	37	1.66956	0.000208	0.0214029		REACTOME_CRISTAE_FORMATION	29	-1.42114	0.0344828	0.167041
REACTOME_SYNDECAN_INTERACTIONS	27	1.74418	0.000212	0.00689272		KEGG_METABOLISM_OF_XENOBIOTICS_BY_CYTOCHROME_P450	49	-1.41963	0.0212766	0.163824
PID_INTEGRIN3_PATHWAY	43	1.56729	0.000412	0.0775975		PID_HNF3B_PATHWAY	44	-1.4	0.0343643	0.177654
PID_AVB3_INTEGRIN_PATHWAY	74	1.51062	0.000504	0.136194		KEGG_PROTEASOME	44	-1.39343	0.0433071	0.179323
REACTOME_O_GLYCOSYLATION_OF_TSR_DOMAIN_CONTAINING_PROTEINS	39	1.62199	0.000516	0.0394197		REACTOME_ARACHIDONIC_ACID_METABOLISM	56	-1.38261	0.0251572	0.186159
KEGG_SMALL_CELL_LUNG_CANCER	82	1.51947	0.000704	0.130086		REACTOME_PROTEIN_LOCALIZATION	161	-1.37214	0	0.192015
REACTOME_MET_ACTIVATES_PTK2_SIGNALING	30	1.64277	0.000735	0.0325175		REACTOME_GLYOXYLATE_METABOLISM_AND_GLYCINE_DEGRADATION	30	-1.37126	0.048218	0.188169
REACTOME_SIGNALING_BY_MET	78	1.47859	0.000906	0.159521		REACTOME_NONSENSE_MEDIATED_DECAY_NMD	111	-1.35959	0	0.195848
REACTOME_ACTIVATION_OF_GENE_EXPRESSION_BY_SREBF_SREBP	42	1.54817	0.00154607	0.0948401
REACTOME_NCAM1_INTERACTIONS	42	1.56283	0.00154623	0.0811518
BIOCARTA_AMI_PATHWAY	19	1.62894	0.00174539	0.0373563
REACTOME_ANCHORING_FIBRIL_FORMATION	15	1.67178	0.00177699	0.0213456
REACTOME_VOLTAGE_GATED_POTASSIUM_CHANNELS	43	1.53003	0.00185797	0.113987
REACTOME_HS_GAG_DEGRADATION	22	1.59881	0.0019451	0.0513832
REACTOME_REGULATION_OF_CHOLESTEROL_BIOSYNTHESIS_BY_SREBP_SREBF	55	1.47626	0.00233669	0.162221
REACTOME_EPH_EPHRIN_MEDIATED_REPULSION_OF_CELLS	50	1.49521	0.00266121	0.148789
REACTOME_A_TETRASACCHARIDE_LINKER_SEQUENCE_IS_REQUIRED_FOR_GAG_SYNTHESIS	26	1.60512	0.00275424	0.0492478
REACTOME_CHONDROITIN_SULFATE_DERMATAN_SULFATE_METABOLISM	50	1.48125	0.00306373	0.161063
REACTOME_DEFECTIVE_B4GALT7_CAUSES_EDS_PROGEROID_TYPE	20	1.59015	0.00324816	0.0573788
PID_DELTA_NP63_PATHWAY	47	1.49476	0.003275	0.144694
PID_FRA_PATHWAY	37	1.50993	0.00403936	0.134976
REACTOME_NGF_STIMULATED_TRANSCRIPTION	38	1.50116	0.00424826	0.139311
PID_EPHA_FWDPATHWAY	34	1.51178	0.00470514	0.13655
REACTOME_RUNX2_REGULATES_BONE_DEVELOPMENT	29	1.54111	0.00527482	0.103302
REACTOME_RESOLUTION_OF_D_LOOP_STRUCTURES	33	1.49521	0.00586695	0.146281
SA_B_CELL_RECEPTOR_COMPLEXES	24	1.5314	0.00597843	0.116838
REACTOME_SIGNALING_BY_NOTCH2	33	1.50239	0.00616317	0.144545
REACTOME_RUNX2_REGULATES_OSTEOBLAST_DIFFERENTIATION	24	1.51847	0.00682521	0.129198
BIOCARTA_CARM_ER_PATHWAY	26	1.5119	0.00690901	0.139089
REACTOME_RORA_ACTIVATES_GENE_EXPRESSION	18	1.55221	0.00696106	0.0911969
REACTOME_RECEPTOR_TYPE_TYROSINE_PROTEIN_PHOSPHATASES	20	1.53126	0.0070392	0.114473
REACTOME_REGULATION_OF_GENE_EXPRESSION_IN_LATE_STAGE_BRANCHING_MORPHOGENESIS_PANCREATIC_BUD_PRECURSOR_CELLS	16	1.55474	0.00739106	0.0898601
PID_IL12_STAT4_PATHWAY	31	1.48767	0.00796479	0.157026
REACTOME_EPHA_MEDIATED_GROWTH_CONE_COLLAPSE	28	1.48638	0.00906026	0.157194
BIOCARTA_G2_PATHWAY	24	1.50126	0.00969426	0.141596
REACTOME_REGULATION_OF_MECP2_EXPRESSION_AND_ACTIVITY	31	1.47859	0.00986877	0.161902
REACTOME_NOTCH4_INTRACELLULAR_DOMAIN_REGULATES_TRANSCRIPTION	20	1.5016	0.0102363	0.143506
PID_INTEGRIN5_PATHWAY	17	1.50243	0.0126	0.147165
REACTOME_RESOLUTION_OF_D_LOOP_STRUCTURES_THROUGH_SYNTHESIS_DEPENDENT_STRAND_ANNEALING_SDSA	26	1.45531	0.0158949	0.199823
BIOCARTA_VDR_PATHWAY	24	1.46185	0.016129	0.185849
REACTOME_ELEVATION_OF_CYTOSOLIC_CA2_LEVELS	16	1.46938	0.0192944	0.173097
REACTOME_VEGFR2_MEDIATED_CELL_PROLIFERATION	19	1.46195	0.01961	0.188216
REACTOME_CRMPS_IN_SEMA3A_SIGNALING	16	1.48134	0.0197998	0.163351
BIOCARTA_SHH_PATHWAY	15	1.47874	0.0210456	0.164003

## Sheet: LAA_SedKO_SwimKO
Differentially regulated pathways in 2 weeks of swim exercise
Enriched in SedKO						Enriched in SwimKO
NAME	SIZE	NES	NOM p-val	FDR q-val		NAME	SIZE	NES	NOM p-val	FDR q-val
REACTOME_HOMOLOGOUS_DNA_PAIRING_AND_STRAND_EXCHANGE	42	1.87401	0	0.0109035		REACTOME_EUKARYOTIC_TRANSLATION_ELONGATION	89	-1.99282	0	0.0458738
REACTOME_RESOLUTION_OF_D_LOOP_STRUCTURES	33	1.84949	0	0.0125244		KEGG_RIBOSOME	83	-2.03397	0	0.0480414
REACTOME_RESOLUTION_OF_D_LOOP_STRUCTURES_THROUGH_SYNTHESIS_DEPENDENT_STRAND_ANNEALING_SDSA	26	1.87645	0.000113	0.0204425		KEGG_NITROGEN_METABOLISM	22	-1.83408	0.00167926	0.123696
REACTOME_HDR_THROUGH_SINGLE_STRAND_ANNEALING_SSA	37	1.77436	0	0.046042		REACTOME_SMOOTH_MUSCLE_CONTRACTION	36	-1.72139	0.00231482	0.162147
REACTOME_NCAM1_INTERACTIONS	42	1.70231	0.00043	0.0830992		REACTOME_DIGESTION_AND_ABSORPTION	25	-1.72871	0.00890472	0.179882
REACTOME_HDR_THROUGH_HOMOLOGOUS_RECOMBINATION_HRR	66	1.70542	0	0.0905497
REACTOME_ANTIGEN_ACTIVATES_B_CELL_RECEPTOR_BCR_LEADING_TO_GENERATION_OF_SECOND_MESSENGERS	30	1.68262	0.000774	0.0920104
PID_FANCONI_PATHWAY	45	1.71162	0.000107	0.0946086
PID_ATR_PATHWAY	39	1.72008	0.000216	0.0978503
BIOCARTA_AMI_PATHWAY	19	1.68281	0.00173953	0.101899
PID_PLK1_PATHWAY	46	1.6624	0.000107	0.118346
BIOCARTA_ATRBRCA_PATHWAY	21	1.65489	0.00274442	0.122006
REACTOME_ACTIVATION_OF_ATR_IN_RESPONSE_TO_REPLICATION_STRESS	37	1.63384	0.001738	0.127566
REACTOME_SYNTHESIS_OF_GLYCOSYLPHOSPHATIDYLINOSITOL_GPI	18	1.64674	0.0026866	0.128284
REACTOME_PHOSPHOLIPASE_C_MEDIATED_CASCADE_FGFR2	18	1.60386	0.00569106	0.128464
PID_TCPTP_PATHWAY	42	1.60588	0.00139996	0.129829
REACTOME_PROCESSING_OF_DNA_DOUBLE_STRAND_BREAK_ENDS	82	1.63598	0.000103	0.131826
REACTOME_ELEVATION_OF_CYTOSOLIC_CA2_LEVELS	16	1.6072	0.00426389	0.13288
REACTOME_REGULATION_OF_RUNX1_EXPRESSION_AND_ACTIVITY	17	1.63903	0.00481051	0.134169
REACTOME_TP53_REGULATES_TRANSCRIPTION_OF_CELL_CYCLE_GENES	49	1.6229	0.00117246	0.1344
REACTOME_AURKA_ACTIVATION_BY_TPX2	71	1.60933	0.000518	0.134669
REACTOME_HOMOLOGY_DIRECTED_REPAIR	121	1.59655	0	0.137589
KEGG_GLYCOSYLPHOSPHATIDYLINOSITOL_GPI_ANCHOR_BIOSYNTHESIS	25	1.60942	0.00414705	0.140868
REACTOME_G2_M_DNA_DAMAGE_CHECKPOINT	79	1.5824	0.000309	0.141643
PID_HNF3A_PATHWAY	40	1.62292	0.00140374	0.142265
REACTOME_COLLAGEN_DEGRADATION	63	1.58332	0.000836	0.144346
REACTOME_REGULATION_OF_MECP2_EXPRESSION_AND_ACTIVITY	31	1.6109	0.00209991	0.144702
BIOCARTA_G2_PATHWAY	24	1.59021	0.00484343	0.145032
PID_FOXM1_PATHWAY	40	1.61267	0.00162426	0.148396
REACTOME_DNA_STRAND_ELONGATION	31	1.58361	0.0047409	0.148719
PID_IL6_7_PATHWAY	46	1.5762	0.00234942	0.149965
PID_BETA_CATENIN_NUC_PATHWAY	79	1.58482	0.000103	0.151312
REACTOME_CD28_DEPENDENT_PI3K_AKT_SIGNALING	22	1.56219	0.00685479	0.162382
REACTOME_RECRUITMENT_OF_MITOTIC_CENTROSOME_PROTEINS_AND_COMPLEXES	78	1.56818	0.000823	0.163164
KEGG_TOLL_LIKE_RECEPTOR_SIGNALING_PATHWAY	88	1.56299	0.000717	0.165202
NABA_BASEMENT_MEMBRANES	39	1.56506	0.00323415	0.165271
REACTOME_SIGNALING_BY_SCF_KIT	43	1.53348	0.00440292	0.179515
REACTOME_OTHER_SEMAPHORIN_INTERACTIONS	19	1.52686	0.0149133	0.180545
REACTOME_O_GLYCOSYLATION_OF_TSR_DOMAIN_CONTAINING_PROTEINS	39	1.55212	0.00463862	0.181299
REACTOME_NGF_STIMULATED_TRANSCRIPTION	38	1.54427	0.00542299	0.18192
REACTOME_ANCHORING_OF_THE_BASAL_BODY_TO_THE_PLASMA_MEMBRANE	94	1.54973	0.000613	0.182089
REACTOME_DNA_DOUBLE_STRAND_BREAK_REPAIR	148	1.52755	0.000201	0.182484
KEGG_APOPTOSIS	83	1.5421	0.0012314	0.182798
PID_E2F_PATHWAY	73	1.53034	0.00145048	0.183113
REACTOME_NCAM_SIGNALING_FOR_NEURITE_OUT_GROWTH	62	1.53354	0.00314037	0.18314
KEGG_GRAFT_VERSUS_HOST_DISEASE	26	1.52854	0.00961109	0.183667
REACTOME_INTERLEUKIN_10_SIGNALING	42	1.53432	0.00632437	0.185208
REACTOME_MITOTIC_PROMETAPHASE	195	1.52347	0	0.185267
REACTOME_SIGNALING_BY_NOTCH3	49	1.53589	0.00392948	0.185292
BIOCARTA_MCM_PATHWAY	18	1.54436	0.0105752	0.186208
KEGG_NON_SMALL_CELL_LUNG_CANCER	54	1.53823	0.00241318	0.188024
REACTOME_REGULATION_OF_TP53_ACTIVITY_THROUGH_PHOSPHORYLATION	91	1.54542	0.000511	0.188313
BIOCARTA_NFKB_PATHWAY	21	1.53634	0.0109145	0.188395
PID_BCR_5PATHWAY	63	1.52048	0.00208485	0.189022
REACTOME_EXTENSION_OF_TELOMERES	43	1.51775	0.00785284	0.192252

## Sheet: LV_SedWT_SwimWT
Differentially regulated pathways in 2 weeks of swim exercise
Enriched in SedWT						Enriched in SwimWT
NAME	SIZE	NES	NOM p-val	FDR q-val		NAME	SIZE	NES	NOM p-val	FDR q-val
NABA_COLLAGENS	43	2.22064	0	0		REACTOME_FORMATION_OF_ATP_BY_CHEMIOSMOTIC_COUPLING	16	-2.23932	0.000648	0.00262554
REACTOME_COLLAGEN_CHAIN_TRIMERIZATION	43	2.21938	0	0		REACTOME_CRISTAE_FORMATION	29	-2.09997	0	0.0100288
REACTOME_COLLAGEN_BIOSYNTHESIS_AND_MODIFYING_ENZYMES	66	2.17705	0	0		REACTOME_ACTIVATION_OF_THE_MRNA_UPON_BINDING_OF_THE_CAP_BINDING_COMPLEX_AND_EIFS_AND_SUBSEQUENT_BINDING_TO_43S	57	-2.09047	0	0.00897011
REACTOME_INTEGRIN_CELL_SURFACE_INTERACTIONS	84	2.15086	0	0		REACTOME_EUKARYOTIC_TRANSLATION_ELONGATION	89	-2.00445	0	0.0163788
REACTOME_COLLAGEN_DEGRADATION	63	2.13819	0	0		REACTOME_RESPIRATORY_ELECTRON_TRANSPORT_ATP_SYNTHESIS_BY_CHEMIOSMOTIC_COUPLING_AND_HEAT_PRODUCTION_BY_UNCOUPLING_PROTEINS	111	-2.00013	0	0.0146719
REACTOME_ASSEMBLY_OF_COLLAGEN_FIBRILS_AND_OTHER_MULTIMERIC_STRUCTURES	61	2.10511	0	0		REACTOME_EUKARYOTIC_TRANSLATION_INITIATION	114	-1.95833	0	0.0185956
REACTOME_ECM_PROTEOGLYCANS	76	2.10062	0	0		REACTOME_RESPONSE_OF_EIF2AK4_GCN2_TO_AMINO_ACID_DEFICIENCY	96	-1.95748	0	0.0166719
REACTOME_COLLAGEN_FORMATION	89	2.09641	0	0		KEGG_RIBOSOME	83	-1.93214	0	0.0188087
PID_INTEGRIN1_PATHWAY	66	2.03048	0	0		REACTOME_THE_CITRIC_ACID_TCA_CYCLE_AND_RESPIRATORY_ELECTRON_TRANSPORT	160	-1.91571	0	0.0197252
REACTOME_CROSSLINKING_OF_COLLAGEN_FIBRILS	18	1.99374	0	1e-05		REACTOME_COMPLEX_I_BIOGENESIS	48	-1.8462	0.0017094	0.0320526
KEGG_ECM_RECEPTOR_INTERACTION	83	1.97769	0	1.81e-05		REACTOME_RESPIRATORY_ELECTRON_TRANSPORT	89	-1.80485	0	0.0403683
PID_SYNDECAN_1_PATHWAY	46	1.97259	0	2.48e-05		REACTOME_SELENOAMINO_ACID_METABOLISM	112	-1.73194	0	0.0637174
REACTOME_ELASTIC_FIBRE_FORMATION	44	1.96934	0	2.29e-05		REACTOME_CLASS_C_3_METABOTROPIC_GLUTAMATE_PHEROMONE_RECEPTORS	30	-1.69891	0.00204082	0.074459
REACTOME_MOLECULES_ASSOCIATED_WITH_ELASTIC_FIBRES	37	1.96189	0	2.12e-05		KEGG_DRUG_METABOLISM_CYTOCHROME_P450	52	-1.68489	0	0.076844
NABA_BASEMENT_MEMBRANES	39	1.94824	0	5.95e-05		REACTOME_THE_CANONICAL_RETINOID_CYCLE_IN_RODS_TWILIGHT_VISION	23	-1.63739	0.0136752	0.100066
REACTOME_DEGRADATION_OF_THE_EXTRACELLULAR_MATRIX	134	1.94281	0	6.19e-05		KEGG_OXIDATIVE_PHOSPHORYLATION	114	-1.60947	0	0.112791
REACTOME_NCAM1_INTERACTIONS	42	1.93527	0	8.16e-05		KEGG_GLUTATHIONE_METABOLISM	47	-1.5263	0.00827815	0.180472
PID_AVB3_INTEGRIN_PATHWAY	74	1.90392	0	0.00016
REACTOME_EXTRACELLULAR_MATRIX_ORGANIZATION	291	1.89957	0	0.000172
NABA_CORE_MATRISOME	263	1.87008	0	0.000398
REACTOME_SYNDECAN_INTERACTIONS	27	1.86224	0.000112	0.000497
REACTOME_LAMININ_INTERACTIONS	30	1.84229	0	0.000718
PID_INTEGRIN3_PATHWAY	43	1.83401	0	0.000872
REACTOME_NON_INTEGRIN_MEMBRANE_ECM_INTERACTIONS	59	1.82988	0	0.000911
BIOCARTA_AMI_PATHWAY	19	1.81842	0.000116	0.00119214
BIOCARTA_INTRINSIC_PATHWAY	23	1.8156	0	0.00122265
REACTOME_NCAM_SIGNALING_FOR_NEURITE_OUT_GROWTH	62	1.80355	0	0.00156363
SA_MMP_CYTOKINE_CONNECTION	15	1.78669	0.000119	0.00233382
NABA_ECM_GLYCOPROTEINS	185	1.76762	0	0.003648
REACTOME_ANCHORING_FIBRIL_FORMATION	15	1.75499	0.000119	0.00459137
REACTOME_BINDING_AND_UPTAKE_OF_LIGANDS_BY_SCAVENGER_RECEPTORS	39	1.75017	0	0.0049463
PID_FRA_PATHWAY	37	1.73746	0	0.00617567
PID_INTEGRIN2_PATHWAY	27	1.72597	0.000111	0.00766234
BIOCARTA_INFLAM_PATHWAY	24	1.70829	0.000113	0.010572
REACTOME_DEFECTIVE_B4GALT7_CAUSES_EDS_PROGEROID_TYPE	20	1.70375	0.000115	0.0112347
REACTOME_SIGNALING_BY_PDGF	58	1.69172	0	0.0138495
PID_FOXM1_PATHWAY	40	1.67293	0.000537	0.0196145
REACTOME_CHONDROITIN_SULFATE_BIOSYNTHESIS	20	1.67064	0.000691	0.0199662
REACTOME_SCAVENGING_BY_CLASS_A_RECEPTORS	19	1.66301	0.00208165	0.022509
KEGG_SMALL_CELL_LUNG_CANCER	82	1.66136	0	0.0227037
REACTOME_RHO_GTPASES_ACTIVATE_CIT	18	1.65948	0.00245528	0.0229229
PID_LYMPH_ANGIOGENESIS_PATHWAY	25	1.65789	0.000565	0.0230231
REACTOME_MET_ACTIVATES_PTK2_SIGNALING	30	1.64669	0.000996	0.0276128
REACTOME_CHONDROITIN_SULFATE_DERMATAN_SULFATE_METABOLISM	50	1.63995	0.000105	0.0304193
REACTOME_ELEVATION_OF_CYTOSOLIC_CA2_LEVELS	16	1.63808	0.00213018	0.0308181
KEGG_ARRHYTHMOGENIC_RIGHT_VENTRICULAR_CARDIOMYOPATHY_ARVC	73	1.63496	0	0.0318621
KEGG_DILATED_CARDIOMYOPATHY	88	1.63468	0	0.0313534
REACTOME_SEMAPHORIN_INTERACTIONS	63	1.62429	0.000521	0.0367309
KEGG_HEMATOPOIETIC_CELL_LINEAGE	78	1.62416	0.000103	0.0360523
REACTOME_REGULATION_OF_INSULIN_LIKE_GROWTH_FACTOR_IGF_TRANSPORT_AND_UPTAKE_BY_INSULIN_LIKE_GROWTH_FACTOR_BINDING_PROTEINS_IGFBPS	121	1.62365	0	0.0356229
REACTOME_DISEASES_ASSOCIATED_WITH_GLYCOSAMINOGLYCAN_METABOLISM	41	1.61095	0.00149541	0.0431881
REACTOME_HS_GAG_DEGRADATION	22	1.6046	0.00339905	0.0471912
PID_AP1_PATHWAY	69	1.59893	0.000309	0.0509158
KEGG_NOTCH_SIGNALING_PATHWAY	47	1.59676	0.000958	0.0517298
PID_AMB2_NEUTROPHILS_PATHWAY	40	1.59466	0.0018258	0.0525409
REACTOME_GPVI_MEDIATED_ACTIVATION_CASCADE	34	1.59364	0.00239939	0.0524362
REACTOME_EPH_EPHRIN_MEDIATED_REPULSION_OF_CELLS	50	1.58702	0.00157414	0.0573903
KEGG_COLORECTAL_CANCER	62	1.58652	0.000416	0.0568287
PID_INTEGRIN_CS_PATHWAY	26	1.58435	0.0031348	0.0578203
KEGG_ACUTE_MYELOID_LEUKEMIA	57	1.57719	0.000835	0.0634538
REACTOME_DAP12_SIGNALING	27	1.57502	0.00311492	0.0645083
REACTOME_ERK_MAPK_TARGETS	22	1.57457	0.00513171	0.0639308
REACTOME_ACTIVATION_OF_MATRIX_METALLOPROTEINASES	29	1.57307	0.00332226	0.0644383
KEGG_FOCAL_ADHESION	195	1.57257	0	0.0639424
PID_PLK1_PATHWAY	46	1.57032	0.00180813	0.0650988
PID_HEDGEHOG_2PATHWAY	21	1.56926	0.00617213	0.0651296
BIOCARTA_RELA_PATHWAY	15	1.56796	0.00831058	0.0654712
REACTOME_PLATELET_CALCIUM_HOMEOSTASIS	28	1.5665	0.00569069	0.0659121
KEGG_DORSO_VENTRAL_AXIS_FORMATION	22	1.56531	0.00839859	0.0661819
KEGG_STEROID_BIOSYNTHESIS	17	1.56279	0.00679794	0.067759
PID_NFKAPPAB_CANONICAL_PATHWAY	23	1.56221	0.00687944	0.0674761
BIOCARTA_IL1R_PATHWAY	30	1.56166	0.00499168	0.0670963
REACTOME_MET_PROMOTES_CELL_MOTILITY	41	1.55889	0.0025652	0.0689846
KEGG_THYROID_CANCER	29	1.55879	0.00376231	0.0681529
PID_SYNDECAN_4_PATHWAY	32	1.55715	0.00440044	0.0690104
REACTOME_RUNX2_REGULATES_BONE_DEVELOPMENT	29	1.55665	0.00573825	0.068612
REACTOME_CRMPS_IN_SEMA3A_SIGNALING	16	1.55469	0.0102679	0.0697288
PID_AURORA_A_PATHWAY	31	1.55253	0.00481295	0.0711082
REACTOME_INTERLEUKIN_10_SIGNALING	42	1.55125	0.00203404	0.0715585
REACTOME_RUNX2_REGULATES_OSTEOBLAST_DIFFERENTIATION	24	1.54974	0.00687634	0.0722696
REACTOME_A_TETRASACCHARIDE_LINKER_SEQUENCE_IS_REQUIRED_FOR_GAG_SYNTHESIS	26	1.54933	0.00718133	0.071838
KEGG_NON_SMALL_CELL_LUNG_CANCER	54	1.54872	0.00125681	0.0715555
PID_BETA_CATENIN_NUC_PATHWAY	79	1.54868	0.000308	0.0707401
REACTOME_RESOLUTION_OF_D_LOOP_STRUCTURES	33	1.53937	0.00600306	0.0804574
REACTOME_ANTIGEN_ACTIVATES_B_CELL_RECEPTOR_BCR_LEADING_TO_GENERATION_OF_SECOND_MESSENGERS	30	1.53449	0.00696748	0.0854558
REACTOME_SEMA4D_INDUCED_CELL_MIGRATION_AND_GROWTH_CONE_COLLAPSE	19	1.52856	0.0115035	0.0918382
PID_EPHA_FWDPATHWAY	34	1.52443	0.00602344	0.0963667
KEGG_HYPERTROPHIC_CARDIOMYOPATHY_HCM	82	1.52323	0.000715	0.0968741
REACTOME_GAP_JUNCTION_TRAFFICKING_AND_REGULATION	44	1.52293	0.00511454	0.0962385
REACTOME_OTHER_SEMAPHORIN_INTERACTIONS	19	1.52003	0.0118522	0.099001
PID_TXA2PATHWAY	56	1.51874	0.00313709	0.0997333
REACTOME_NOTCH3_INTRACELLULAR_DOMAIN_REGULATES_TRANSCRIPTION	25	1.51783	0.00955486	0.0999124
REACTOME_RESOLUTION_OF_D_LOOP_STRUCTURES_THROUGH_SYNTHESIS_DEPENDENT_STRAND_ANNEALING_SDSA	26	1.5177	0.0100615	0.0990291
PID_INTEGRIN5_PATHWAY	17	1.51672	0.013697	0.0993481
PID_CDC42_REG_PATHWAY	30	1.51388	0.0104938	0.102334
REACTOME_GLYCOSAMINOGLYCAN_METABOLISM	123	1.50879	0.000101	0.10863
PID_INTEGRIN_A9B1_PATHWAY	25	1.50821	0.0129301	0.10837
BIOCARTA_NTHI_PATHWAY	23	1.50566	0.0139472	0.111031
REACTOME_FCGAMMA_RECEPTOR_FCGR_DEPENDENT_PHAGOCYTOSIS	85	1.50478	0.000714	0.111205
REACTOME_ROLE_OF_PHOSPHOLIPIDS_IN_PHAGOCYTOSIS	24	1.50164	0.0127597	0.11489
REACTOME_RHO_GTPASES_ACTIVATE_ROCKS	18	1.49945	0.0193668	0.117205
KEGG_PANCREATIC_CANCER	70	1.49907	0.00277635	0.11665
NABA_ECM_REGULATORS	219	1.49606	0	0.120324
REACTOME_METABOLISM_OF_AMINE_DERIVED_HORMONES	18	1.48995	0.0201552	0.129119
REACTOME_NOTCH4_INTRACELLULAR_DOMAIN_REGULATES_TRANSCRIPTION	20	1.48919	0.0196258	0.12913
REACTOME_SIGNALING_BY_NOTCH3	49	1.48431	0.00780508	0.136421
PID_RHOA_REG_PATHWAY	46	1.48278	0.00871877	0.137733
BIOCARTA_CDMAC_PATHWAY	16	1.47898	0.0216624	0.14337
REACTOME_EPH_EPHRIN_SIGNALING	90	1.47865	0.00183038	0.142658
REACTOME_REGULATION_OF_KIT_SIGNALING	16	1.47791	0.0233683	0.142687
REACTOME_ACTIVATION_OF_SMO	16	1.47715	0.0243326	0.142841
BIOCARTA_TNFR1_PATHWAY	29	1.47696	0.0174605	0.141918
REACTOME_XENOBIOTICS	19	1.47644	0.0184819	0.141571
PID_IL4_2PATHWAY	60	1.47581	0.00508879	0.141486
KEGG_TYPE_II_DIABETES_MELLITUS	47	1.47429	0.00920635	0.143159
BIOCARTA_CARDIACEGF_PATHWAY	18	1.47325	0.0276391	0.143832
REACTOME_NUCLEAR_EVENTS_KINASE_AND_TRANSCRIPTION_FACTOR_ACTIVATION	60	1.47003	0.00572499	0.148647
REACTOME_GRB2_SOS_PROVIDES_LINKAGE_TO_MAPK_SIGNALING_FOR_INTEGRINS	15	1.46992	0.0271203	0.147603
BIOCARTA_HIVNEF_PATHWAY	55	1.46923	0.00734137	0.147647
PID_ILK_PATHWAY	45	1.46906	0.0112802	0.146717
BIOCARTA_TNFR2_PATHWAY	17	1.46625	0.0288416	0.150754
REACTOME_DAP12_INTERACTIONS	34	1.46534	0.0156607	0.151263
BIOCARTA_DC_PATHWAY	16	1.46014	0.0306966	0.160308
KEGG_LEISHMANIA_INFECTION	61	1.45865	0.00570539	0.161993
REACTOME_RHO_GTPASES_ACTIVATE_NADPH_OXIDASES	24	1.45705	0.0231194	0.163915
REACTOME_TP53_REGULATES_TRANSCRIPTION_OF_GENES_INVOLVED_IN_G2_CELL_CYCLE_ARREST	18	1.45454	0.0289771	0.167703
BIOCARTA_NFKB_PATHWAY	21	1.45403	0.0296271	0.167452
PID_EPHRINB_REV_PATHWAY	30	1.45205	0.0224869	0.17027
BIOCARTA_STRESS_PATHWAY	24	1.45115	0.0248818	0.170844
KEGG_GLYCOSAMINOGLYCAN_BIOSYNTHESIS_CHONDROITIN_SULFATE	22	1.45046	0.0267725	0.171
PID_P38_ALPHA_BETA_PATHWAY	30	1.44891	0.0208264	0.172889
KEGG_AXON_GUIDANCE	128	1.44683	0.00120736	0.176001
REACTOME_FCERI_MEDIATED_CA_2_MOBILIZATION	31	1.44628	0.0216431	0.17585
REACTOME_KINESINS	55	1.44268	0.00889959	0.182343
PID_NOTCH_PATHWAY	59	1.44217	0.00824635	0.18205
REACTOME_MAPK_TARGETS_NUCLEAR_EVENTS_MEDIATED_BY_MAP_KINASES	31	1.44171	0.0242478	0.181722
KEGG_ENDOMETRIAL_CANCER	52	1.44129	0.0134482	0.181275
BIOCARTA_EFP_PATHWAY	15	1.4406	0.0351065	0.181453
KEGG_NOD_LIKE_RECEPTOR_SIGNALING_PATHWAY	56	1.44028	0.010675	0.180848
REACTOME_CELL_SURFACE_INTERACTIONS_AT_THE_VASCULAR_WALL	117	1.43992	0.00141044	0.180271
REACTOME_P130CAS_LINKAGE_TO_MAPK_SIGNALING_FOR_INTEGRINS	15	1.43783	0.0320773	0.183543
PID_HNF3A_PATHWAY	40	1.43591	0.0193569	0.186426
KEGG_GLYCOSAMINOGLYCAN_BIOSYNTHESIS_KERATAN_SULFATE	15	1.43553	0.0383558	0.185985
PID_PDGFRB_PATHWAY	129	1.43466	0.00110787	0.186602
REACTOME_EPHA_MEDIATED_GROWTH_CONE_COLLAPSE	28	1.43331	0.0300156	0.188333
KEGG_BLADDER_CANCER	42	1.43237	0.0198243	0.189077
PID_IL8_CXCR1_PATHWAY	28	1.43201	0.0292938	0.1886
KEGG_BASAL_CELL_CARCINOMA	55	1.43145	0.0126265	0.188543
KEGG_LEUKOCYTE_TRANSENDOTHELIAL_MIGRATION	113	1.43096	0.00131526	0.188418
REACTOME_METAL_ION_SLC_TRANSPORTERS	26	1.43071	0.0301299	0.187704
KEGG_VIBRIO_CHOLERAE_INFECTION	52	1.4305	0.0133853	0.186927
BIOCARTA_NKT_PATHWAY	25	1.42863	0.0335052	0.189781
BIOCARTA_CTCF_PATHWAY	24	1.42753	0.0340832	0.190942
REACTOME_HEPARAN_SULFATE_HEPARIN_HS_GAG_METABOLISM	55	1.42301	0.0163402	0.199831
							1270	-31.738	0.0263516	0.807247

## Sheet: LV_SedKO_SwimKO
Differentially regulated pathways in 2 weeks of swim exercise
Enriched in SedKO						Enriched in SwimKO
NAME	SIZE	NES	NOM p-val	FDR q-val		NAME	SIZE	NES	NOM p-val	FDR q-val
REACTOME_SYNDECAN_INTERACTIONS	27	2.14883	0	0		REACTOME_PYRUVATE_METABOLISM_AND_CITRIC_ACID_TCA_CYCLE	53	-2.11685	0	0.0181037
REACTOME_ASSEMBLY_OF_COLLAGEN_FIBRILS_AND_OTHER_MULTIMERIC_STRUCTURES	61	2.14449	0	0		REACTOME_BRANCHED_CHAIN_AMINO_ACID_CATABOLISM	21	-2.08846	0.000347	0.0147954
REACTOME_INTEGRIN_CELL_SURFACE_INTERACTIONS	84	2.13904	0	0		KEGG_PROPANOATE_METABOLISM	30	-2.06638	0	0.0140194
REACTOME_BETA_DEFENSINS	27	2.13638	0	0		REACTOME_CITRIC_ACID_CYCLE_TCA_CYCLE	22	-2.04796	0.000679	0.0138749
NABA_COLLAGENS	43	2.12271	0	0		REACTOME_MITOCHONDRIAL_FATTY_ACID_BETA_OXIDATION	36	-1.97319	0	0.030043
REACTOME_COLLAGEN_CHAIN_TRIMERIZATION	43	2.12018	0	0		KEGG_VALINE_LEUCINE_AND_ISOLEUCINE_DEGRADATION	44	-1.97009	0	0.0262667
REACTOME_ECM_PROTEOGLYCANS	76	2.08875	0	1.41e-05		REACTOME_AMINO_ACID_TRANSPORT_ACROSS_THE_PLASMA_MEMBRANE	33	-1.82283	0.000797	0.110536
REACTOME_COLLAGEN_DEGRADATION	63	2.06407	0	6.31e-05		KEGG_TASTE_TRANSDUCTION	42	-1.80428	0.0017301	0.115892
REACTOME_BINDING_AND_UPTAKE_OF_LIGANDS_BY_SCAVENGER_RECEPTORS	39	2.06042	0	5.61e-05		KEGG_PEROXISOME	77	-1.75233	0	0.163796
REACTOME_COLLAGEN_BIOSYNTHESIS_AND_MODIFYING_ENZYMES	66	2.02507	0	0.000243		REACTOME_PYRUVATE_METABOLISM	29	-1.74764	0.00565185	0.15408
KEGG_HEMATOPOIETIC_CELL_LINEAGE	78	2.02408	0	0.00023		REACTOME_DIGESTION	20	-1.73734	0.00531385	0.15304
REACTOME_COLLAGEN_FORMATION	89	2.01736	0	0.000269		REACTOME_THE_CITRIC_ACID_TCA_CYCLE_AND_RESPIRATORY_ELECTRON_TRANSPORT	160	-1.72923	0	0.150355
REACTOME_INTERFERON_ALPHA_BETA_SIGNALING	51	1.99242	0	0.000396		BIOCARTA_IGF1MTOR_PATHWAY	19	-1.72617	0.00855545	0.142198
PID_INTEGRIN1_PATHWAY	66	1.97823	0	0.00057		KEGG_ONE_CARBON_POOL_BY_FOLATE	16	-1.71036	0.0149064	0.150561
PID_SYNDECAN_1_PATHWAY	46	1.96552	0	0.000715		REACTOME_GLYOXYLATE_METABOLISM_AND_GLYCINE_DEGRADATION	30	-1.70317	0.00568828	0.148755
PID_FOXM1_PATHWAY	40	1.96515	0	0.000677		KEGG_CITRATE_CYCLE_TCA_CYCLE	30	-1.68134	0.00840979	0.166113
REACTOME_IMMUNOREGULATORY_INTERACTIONS_BETWEEN_A_LYMPHOID_AND_A_NON_LYMPHOID_CELL	97	1.96501	0	0.000649		REACTOME_MITOCHONDRIAL_PROTEIN_IMPORT	64	-1.65738	0.00262605	0.188852
PID_IL12_2PATHWAY	60	1.96422	0	0.000618		KEGG_BETA_ALANINE_METABOLISM	22	-1.6495	0.0193638	0.189679
NABA_BASEMENT_MEMBRANES	39	1.95224	0	0.000809
REACTOME_NON_INTEGRIN_MEMBRANE_ECM_INTERACTIONS	59	1.93711	0	0.00109742
KEGG_ECM_RECEPTOR_INTERACTION	83	1.9339	0	0.00112697
REACTOME_DEGRADATION_OF_THE_EXTRACELLULAR_MATRIX	134	1.92784	0	0.00119957
PID_IL12_STAT4_PATHWAY	31	1.92764	0	0.0011605
PID_AURORA_B_PATHWAY	38	1.91635	0	0.00141991
KEGG_LEISHMANIA_INFECTION	61	1.90825	0	0.00163782
PID_INTEGRIN_A9B1_PATHWAY	25	1.90204	0	0.00176934
REACTOME_INTERFERON_GAMMA_SIGNALING	74	1.89979	0	0.00182368
REACTOME_CROSSLINKING_OF_COLLAGEN_FIBRILS	18	1.87999	0	0.00275871
PID_CD8_TCR_PATHWAY	53	1.87949	0	0.00268426
PID_PLK1_PATHWAY	46	1.87774	0	0.00270616
PID_INTEGRIN3_PATHWAY	43	1.87172	0	0.00295192
KEGG_ASTHMA	23	1.86543	0.000141	0.00319178
REACTOME_DEFENSINS	34	1.86291	0.000135	0.00328505
REACTOME_NCAM1_INTERACTIONS	42	1.86104	0	0.00328967
REACTOME_SIGNALING_BY_PDGF	58	1.85795	0	0.00342983
PID_AVB3_INTEGRIN_PATHWAY	74	1.85774	0	0.00334879
REACTOME_RHO_GTPASES_ACTIVATE_NADPH_OXIDASES	24	1.85104	0.000141	0.00379335
REACTOME_INTERLEUKIN_10_SIGNALING	42	1.8405	0.000131	0.00454878
PID_IL4_2PATHWAY	60	1.83338	0	0.0050761
REACTOME_EXTRACELLULAR_MATRIX_ORGANIZATION	291	1.82862	0	0.00542906
PID_CD8_TCR_DOWNSTREAM_PATHWAY	55	1.82434	0.000125	0.00579001
REACTOME_INTERLEUKIN_4_AND_INTERLEUKIN_13_SIGNALING	107	1.81488	0	0.00665795
NABA_CORE_MATRISOME	263	1.81134	0	0.00695211
KEGG_GRAFT_VERSUS_HOST_DISEASE	26	1.81073	0.000282	0.00687928
REACTOME_FCERI_MEDIATED_MAPK_ACTIVATION	32	1.8102	0.000544	0.00680942
REACTOME_ADHERENS_JUNCTIONS_INTERACTIONS	33	1.80656	0.000536	0.00709642
SA_MMP_CYTOKINE_CONNECTION	15	1.80548	0.000445	0.00706156
REACTOME_ANCHORING_FIBRIL_FORMATION	15	1.80037	0.000147	0.00760788
KEGG_AUTOIMMUNE_THYROID_DISEASE	31	1.79688	0.000533	0.00796174
BIOCARTA_NKT_PATHWAY	25	1.78675	0.000559	0.00935849
PID_IL23_PATHWAY	36	1.78454	0.000399	0.00950949
PID_FRA_PATHWAY	37	1.77258	0.000525	0.0115068
NABA_ECM_GLYCOPROTEINS	185	1.77072	0	0.0116624
KEGG_PRIMARY_IMMUNODEFICIENCY	35	1.77004	0	0.0115907
KEGG_ALLOGRAFT_REJECTION	27	1.7698	0.000555	0.0114111
REACTOME_SCAVENGING_BY_CLASS_A_RECEPTORS	19	1.76454	0.00173511	0.0122486
KEGG_P53_SIGNALING_PATHWAY	65	1.76057	0.000372	0.012885
REACTOME_MET_ACTIVATES_PTK2_SIGNALING	30	1.75502	0.000545	0.0139488
REACTOME_RHO_GTPASES_ACTIVATE_FORMINS	133	1.75393	0	0.0140139
BIOCARTA_HIVNEF_PATHWAY	55	1.74795	0.000503	0.0152326
PID_DELTA_NP63_PATHWAY	47	1.74429	0.00102696	0.0158849
REACTOME_NGF_STIMULATED_TRANSCRIPTION	38	1.74321	0.000265	0.0159301
PID_AMB2_NEUTROPHILS_PATHWAY	40	1.74194	0.000397	0.0160142
KEGG_CELL_CYCLE	123	1.73988	0.000114	0.016303
KEGG_CELL_ADHESION_MOLECULES_CAMS	119	1.73496	0	0.0174444
PID_UPA_UPAR_PATHWAY	40	1.73244	0.00118219	0.0179102
PID_AP1_PATHWAY	69	1.7311	0.000368	0.0179825
REACTOME_TP53_REGULATES_TRANSCRIPTION_OF_CELL_CYCLE_GENES	49	1.73024	0.000635	0.017983
REACTOME_NCAM_SIGNALING_FOR_NEURITE_OUT_GROWTH	62	1.72806	0.000492	0.0183301
PID_P73PATHWAY	76	1.72659	0	0.018533
PID_HIV_NEF_PATHWAY	35	1.72435	0.000658	0.0188942
REACTOME_ACTIVATION_OF_ATR_IN_RESPONSE_TO_REPLICATION_STRESS	37	1.72156	0.00118859	0.0195338
PID_INTEGRIN2_PATHWAY	27	1.71371	0.00208943	0.0217306
PID_ATR_PATHWAY	39	1.71287	0.0017189	0.021705
BIOCARTA_CASPASE_PATHWAY	21	1.71246	0.00296988	0.0215667
PID_RHOA_REG_PATHWAY	46	1.7088	0.00129199	0.0224755
REACTOME_MOLECULES_ASSOCIATED_WITH_ELASTIC_FIBRES	37	1.70764	0.0017396	0.0225781
REACTOME_GRB2_SOS_PROVIDES_LINKAGE_TO_MAPK_SIGNALING_FOR_INTEGRINS	15	1.7074	0.00176679	0.0223741
BIOCARTA_G1_PATHWAY	28	1.7038	0.00204666	0.023263
REACTOME_GENERATION_OF_SECOND_MESSENGER_MOLECULES	26	1.70127	0.00261492	0.0238356
KEGG_APOPTOSIS	83	1.7	0.00024	0.0239802
REACTOME_CHEMOKINE_RECEPTORS_BIND_CHEMOKINES	49	1.69783	0.00114942	0.0244531
BIOCARTA_IL1R_PATHWAY	30	1.69263	0.00355629	0.0261125
KEGG_SYSTEMIC_LUPUS_ERYTHEMATOSUS	90	1.69203	0.000352	0.0260434
PID_IL6_7_PATHWAY	46	1.69189	0.00117126	0.0257763
REACTOME_GPVI_MEDIATED_ACTIVATION_CASCADE	34	1.69079	0.0021607	0.02589
REACTOME_INTERFERON_SIGNALING	164	1.68939	0	0.0260921
REACTOME_PD_1_SIGNALING	15	1.68786	0.00438084	0.0263631
REACTOME_LAMININ_INTERACTIONS	30	1.68758	0.00324456	0.0261728
REACTOME_COMPLEMENT_CASCADE	48	1.68613	0.0017951	0.0264293
PID_CASPASE_PATHWAY	50	1.68576	0.00204577	0.02631
KEGG_B_CELL_RECEPTOR_SIGNALING_PATHWAY	75	1.6821	0.000242	0.0273684
KEGG_INTESTINAL_IMMUNE_NETWORK_FOR_IGA_PRODUCTION	40	1.67648	0.0023511	0.0293351
BIOCARTA_BCELLSURVIVAL_PATHWAY	15	1.67627	0.00486224	0.0291252
KEGG_TOLL_LIKE_RECEPTOR_SIGNALING_PATHWAY	88	1.67522	0.000596	0.0292099
KEGG_NATURAL_KILLER_CELL_MEDIATED_CYTOTOXICITY	101	1.67476	0.000466	0.0290753
REACTOME_ELASTIC_FIBRE_FORMATION	44	1.67393	0.00181394	0.0290831
KEGG_T_CELL_RECEPTOR_SIGNALING_PATHWAY	107	1.67125	0.00023	0.0298969
REACTOME_RESOLUTION_OF_SISTER_CHROMATID_COHESION	119	1.67016	0.000227	0.0300534
BIOCARTA_DC_PATHWAY	16	1.66905	0.00583771	0.0302212
REACTOME_SIGNALING_BY_RHO_GTPASES	417	1.66357	0	0.0322362
PID_AURORA_A_PATHWAY	31	1.65527	0.00473421	0.0358074
REACTOME_INITIAL_TRIGGERING_OF_COMPLEMENT	19	1.6496	0.00586133	0.0383379
REACTOME_CELL_CYCLE_CHECKPOINTS	272	1.64804	0	0.0387888
PID_BCR_5PATHWAY	63	1.64628	0.000871	0.039302
PID_TCR_PATHWAY	63	1.64536	0.0017387	0.0394338
REACTOME_PARASITE_INFECTION	59	1.64384	0.00137072	0.0398861
BIOCARTA_INFLAM_PATHWAY	24	1.64261	0.00611196	0.040175
REACTOME_HOMOLOGOUS_DNA_PAIRING_AND_STRAND_EXCHANGE	42	1.6413	0.0032684	0.0405455
REACTOME_MET_PROMOTES_CELL_MOTILITY	41	1.63696	0.00364015	0.0425615
KEGG_CYTOKINE_CYTOKINE_RECEPTOR_INTERACTION	230	1.63604	0	0.0426977
BIOCARTA_TNFR1_PATHWAY	29	1.63441	0.00698917	0.0431993
BIOCARTA_DEATH_PATHWAY	28	1.63395	0.0060241	0.0430532
BIOCARTA_FAS_PATHWAY	29	1.63351	0.00722563	0.0429229
REACTOME_CYCLIN_A_B1_B2_ASSOCIATED_EVENTS_DURING_G2_M_TRANSITION	24	1.63345	0.00790737	0.0425717
REACTOME_HDR_THROUGH_SINGLE_STRAND_ANNEALING_SSA	37	1.63203	0.00531561	0.0429713
PID_CXCR4_PATHWAY	99	1.63121	0.000467	0.0430768
BIOCARTA_INTRINSIC_PATHWAY	23	1.63097	0.00573748	0.0428509
BIOCARTA_NFKB_PATHWAY	21	1.63063	0.00718715	0.0426656
BIOCARTA_LAIR_PATHWAY	16	1.62924	0.00975681	0.04308
BIOCARTA_EFP_PATHWAY	15	1.62732	0.00933195	0.0438144
REACTOME_PLATELET_AGGREGATION_PLUG_FORMATION	39	1.62545	0.00460284	0.0444979
REACTOME_RHO_GTPASE_EFFECTORS	290	1.62447	0	0.0447274
REACTOME_PLATELET_ADHESION_TO_EXPOSED_COLLAGEN	15	1.62169	0.0106429	0.0459262
BIOCARTA_TCR_PATHWAY	44	1.6214	0.00392722	0.045723
PID_PDGFRB_PATHWAY	129	1.6206	0.000339	0.0457858
PID_INTEGRIN_CS_PATHWAY	26	1.6204	0.00763465	0.0455438
BIOCARTA_CELLCYCLE_PATHWAY	23	1.61923	0.0110862	0.0459166
BIOCARTA_CYTOKINE_PATHWAY	18	1.61843	0.00865676	0.046008
REACTOME_G2_M_CHECKPOINTS	152	1.61162	0.00022	0.0497132
KEGG_ANTIGEN_PROCESSING_AND_PRESENTATION	52	1.6106	0.00406711	0.0499848
REACTOME_RHO_GTPASE_CYCLE	137	1.60682	0.000336	0.0519291
REACTOME_PHOSPHORYLATION_OF_THE_APC_C	19	1.60395	0.0106202	0.0534275
REACTOME_HS_GAG_DEGRADATION	22	1.60367	0.00864023	0.0532076
REACTOME_MITOTIC_SPINDLE_CHECKPOINT	107	1.59738	0.000692	0.0570028
BIOCARTA_CHEMICAL_PATHWAY	18	1.59686	0.0127851	0.0569454
REACTOME_FCGAMMA_RECEPTOR_FCGR_DEPENDENT_PHAGOCYTOSIS	85	1.59515	0.00167224	0.0577244
BIOCARTA_MCM_PATHWAY	18	1.59355	0.0127525	0.0584114
REACTOME_RET_SIGNALING	39	1.59224	0.00991132	0.058905
REACTOME_P130CAS_LINKAGE_TO_MAPK_SIGNALING_FOR_INTEGRINS	15	1.59132	0.0124342	0.0591158
PID_REG_GR_PATHWAY	81	1.58916	0.0028777	0.0602633
REACTOME_CELL_SURFACE_INTERACTIONS_AT_THE_VASCULAR_WALL	117	1.58043	0.000682	0.0663891
PID_INTEGRIN5_PATHWAY	17	1.579	0.0149232	0.0670221
KEGG_FOCAL_ADHESION	195	1.57844	0.000322	0.0669714
REACTOME_NEUTROPHIL_DEGRANULATION	450	1.57781	0	0.0669834
REACTOME_DNA_STRAND_ELONGATION	31	1.57689	0.0126342	0.0672462
BIOCARTA_CDMAC_PATHWAY	16	1.57592	0.0141813	0.0675378
REACTOME_TP53_REGULATES_TRANSCRIPTION_OF_ADDITIONAL_CELL_CYCLE_GENES_WHOSE_EXACT_ROLE_IN_THE_P53_PATHWAY_REMAIN_UNCERTAIN	21	1.57468	0.0140311	0.0679966
REACTOME_TP53_REGULATES_TRANSCRIPTION_OF_GENES_INVOLVED_IN_G2_CELL_CYCLE_ARREST	18	1.57379	0.014	0.0682292
REACTOME_SIGNALING_BY_INTERLEUKINS	438	1.57232	0	0.0689133
REACTOME_RESOLUTION_OF_D_LOOP_STRUCTURES	33	1.56924	0.0124729	0.0709083
PID_FCER1_PATHWAY	59	1.56899	0.00515399	0.0706283
PID_TXA2PATHWAY	56	1.56609	0.00529835	0.0724656
REACTOME_THE_ROLE_OF_GTSE1_IN_G2_M_PROGRESSION_AFTER_G2_CHECKPOINT	75	1.56358	0.00302078	0.0741352
BIOCARTA_COMP_PATHWAY	17	1.56327	0.0189608	0.0739238
BIOCARTA_P53_PATHWAY	16	1.5563	0.0195768	0.0794945
REACTOME_HDR_THROUGH_HOMOLOGOUS_RECOMBINATION_HRR	66	1.55555	0.00531586	0.0796129
REACTOME_POLYMERASE_SWITCHING_ON_THE_C_STRAND_OF_THE_TELOMERE	17	1.55492	0.0191332	0.0797083
REACTOME_INTERLEUKIN_37_SIGNALING	20	1.55401	0.0190071	0.0800237
REACTOME_RESOLUTION_OF_D_LOOP_STRUCTURES_THROUGH_SYNTHESIS_DEPENDENT_STRAND_ANNEALING_SDSA	26	1.55236	0.0156229	0.0809971
REACTOME_EXTENSION_OF_TELOMERES	43	1.54995	0.0104194	0.0826702
REACTOME_SENESCENCE_ASSOCIATED_SECRETORY_PHENOTYPE_SASP	85	1.54812	0.0030693	0.0838338
PID_TOLL_ENDOGENOUS_PATHWAY	24	1.54616	0.0193847	0.0851145
KEGG_SMALL_CELL_LUNG_CANCER	82	1.54561	0.00298507	0.0850861
REACTOME_DAP12_SIGNALING	27	1.54555	0.0145865	0.0846385
REACTOME_ROS_AND_RNS_PRODUCTION_IN_PHAGOCYTES	36	1.54427	0.0151495	0.0853545
REACTOME_INTERLEUKIN_2_FAMILY_SIGNALING	44	1.54394	0.011039	0.0851303
BIOCARTA_IL2_PATHWAY	22	1.54318	0.02046	0.0853263
KEGG_FC_EPSILON_RI_SIGNALING_PATHWAY	77	1.54136	0.00557441	0.086472
BIOCARTA_ATM_PATHWAY	20	1.54069	0.0211007	0.0865815
REACTOME_ANTIGEN_ACTIVATES_B_CELL_RECEPTOR_BCR_LEADING_TO_GENERATION_OF_SECOND_MESSENGERS	30	1.54018	0.0146719	0.0865344
REACTOME_REGULATION_OF_INSULIN_LIKE_GROWTH_FACTOR_IGF_TRANSPORT_AND_UPTAKE_BY_INSULIN_LIKE_GROWTH_FACTOR_BINDING_PROTEINS_IGFBPS	121	1.53878	0.00215444	0.0873273
PID_ATF2_PATHWAY	58	1.53439	0.00821641	0.0910147
BIOCARTA_G2_PATHWAY	24	1.53129	0.023826	0.0935025
KEGG_VIRAL_MYOCARDITIS	60	1.5305	0.00909771	0.093764
NABA_ECM_AFFILIATED	134	1.52857	0.00258718	0.0951279
REACTOME_REGULATION_OF_TLR_BY_ENDOGENOUS_LIGAND	18	1.52824	0.0239977	0.0949095
REACTOME_CELL_CELL_JUNCTION_ORGANIZATION	65	1.52663	0.00792373	0.0959745
REACTOME_MITOTIC_PROMETAPHASE	195	1.52527	0.000431	0.0968393
BIOCARTA_NO2IL12_PATHWAY	15	1.52391	0.0295806	0.0976911
REACTOME_ACTIVATION_OF_THE_PRE_REPLICATIVE_COMPLEX	32	1.52295	0.0191504	0.0981302
BIOCARTA_NGF_PATHWAY	19	1.52049	0.0253742	0.100089
PID_CD40_PATHWAY	31	1.51737	0.022807	0.102785
KEGG_FC_GAMMA_R_MEDIATED_PHAGOCYTOSIS	93	1.51532	0.00455821	0.104387
PID_S1P_META_PATHWAY	21	1.51308	0.0292249	0.106238
BIOCARTA_IL12_PATHWAY	19	1.51266	0.0253982	0.106113
REACTOME_REGULATION_OF_TP53_ACTIVITY_THROUGH_PHOSPHORYLATION	91	1.51157	0.00617651	0.106722
REACTOME_COSTIMULATION_BY_THE_CD28_FAMILY	61	1.51062	0.0116279	0.107158
REACTOME_PROCESSING_OF_DNA_DOUBLE_STRAND_BREAK_ENDS	82	1.50965	0.00792032	0.107651
REACTOME_NUCLEAR_EVENTS_KINASE_AND_TRANSCRIPTION_FACTOR_ACTIVATION	60	1.50959	0.0110299	0.107158
REACTOME_ZBP1_DAI_MEDIATED_INDUCTION_OF_TYPE_I_IFNS	21	1.50938	0.0286117	0.106822
PID_P38_ALPHA_BETA_PATHWAY	30	1.50889	0.0245524	0.106756
PID_CDC42_REG_PATHWAY	30	1.50651	0.0194866	0.108741
REACTOME_TELOMERE_C_STRAND_LAGGING_STRAND_SYNTHESIS	27	1.50271	0.0255102	0.112356
REACTOME_TELOMERE_MAINTENANCE	69	1.50191	0.0106033	0.112671
KEGG_PATHOGENIC_ESCHERICHIA_COLI_INFECTION	53	1.50053	0.0144688	0.113596
SA_CASPASE_CASCADE	18	1.49936	0.0355242	0.114321
KEGG_TYPE_I_DIABETES_MELLITUS	33	1.49753	0.0260777	0.115821
REACTOME_OTHER_INTERLEUKIN_SIGNALING	22	1.49728	0.0315909	0.115526
REACTOME_RIP_MEDIATED_NFKB_ACTIVATION_VIA_ZBP1	17	1.49684	0.0340942	0.115452
PID_IL8_CXCR2_PATHWAY	34	1.49331	0.0244197	0.118988
REACTOME_ANTIGEN_PROCESSING_CROSS_PRESENTATION	95	1.49133	0.00633877	0.120705
KEGG_COLORECTAL_CANCER	62	1.49062	0.0129611	0.120924
REACTOME_GAP_JUNCTION_TRAFFICKING_AND_REGULATION	44	1.48962	0.0220788	0.121513
BIOCARTA_RELA_PATHWAY	15	1.48644	0.0442102	0.124715
PID_EPHA2_FWD_PATHWAY	19	1.48535	0.0378007	0.125392
BIOCARTA_IL2RB_PATHWAY	37	1.48345	0.0223841	0.127103
REACTOME_DNA_REPLICATION	125	1.48275	0.00462806	0.127362
REACTOME_SEMAPHORIN_INTERACTIONS	63	1.48172	0.016109	0.128033
REACTOME_DEATH_RECEPTOR_SIGNALLING	136	1.48166	0.00435414	0.127498
BIOCARTA_BCR_PATHWAY	33	1.48138	0.0314671	0.127233
REACTOME_INFLAMMASOMES	20	1.47788	0.0380014	0.130925
REACTOME_METABOLISM_OF_AMINE_DERIVED_HORMONES	18	1.47736	0.0387969	0.130974
REACTOME_ANTIMICROBIAL_PEPTIDES	69	1.47708	0.0130711	0.130723
PID_IL2_STAT5_PATHWAY	30	1.47329	0.0328091	0.134915
REACTOME_HOMOLOGY_DIRECTED_REPAIR	121	1.47266	0.00532457	0.135078
BIOCARTA_AMI_PATHWAY	19	1.47196	0.0397076	0.135376
REACTOME_THE_ROLE_OF_NEF_IN_HIV_1_REPLICATION_AND_DISEASE_PATHOGENESIS	28	1.4691	0.0340909	0.138446
PID_HNF3A_PATHWAY	40	1.4661	0.0297861	0.141757
PID_MYC_REPRESS_PATHWAY	62	1.4646	0.0184378	0.143046
BIOCARTA_TOLL_PATHWAY	25	1.46405	0.0415443	0.143174
REACTOME_G2_M_DNA_DAMAGE_CHECKPOINT	79	1.46351	0.0136217	0.143214
BIOCARTA_STEM_PATHWAY	15	1.46254	0.0485854	0.143864
REACTOME_RESPONSE_TO_ELEVATED_PLATELET_CYTOSOLIC_CA2	131	1.4611	0.00449843	0.145124
PID_CMYB_PATHWAY	83	1.46093	0.0126988	0.144686
PID_SYNDECAN_2_PATHWAY	33	1.46023	0.0387879	0.144977
REACTOME_AURKA_ACTIVATION_BY_TPX2	71	1.4596	0.0193525	0.145158
KEGG_NOTCH_SIGNALING_PATHWAY	47	1.45728	0.0271649	0.147681
REACTOME_NRAGE_SIGNALS_DEATH_THROUGH_JNK	57	1.45472	0.0251776	0.150558
REACTOME_LEISHMANIA_INFECTION	243	1.45389	0.00126396	0.151011
REACTOME_SCF_SKP2_MEDIATED_DEGRADATION_OF_P27_P21	60	1.45247	0.0204715	0.152339
REACTOME_PLATELET_ACTIVATION_SIGNALING_AND_AGGREGATION	259	1.45203	0.000628	0.1523
REACTOME_SIGNALING_BY_VEGF	105	1.45121	0.0096763	0.152825
KEGG_DNA_REPLICATION	34	1.44976	0.0386933	0.154168
REACTOME_CONDENSATION_OF_PROPHASE_CHROMOSOMES	49	1.44879	0.0277457	0.154894
REACTOME_CHROMOSOME_MAINTENANCE	95	1.44858	0.0115681	0.154518
REACTOME_DISEASES_OF_IMMUNE_SYSTEM	23	1.44789	0.0454482	0.154791
PID_PTP1B_PATHWAY	51	1.44719	0.0297205	0.15509
REACTOME_APC_C_MEDIATED_DEGRADATION_OF_CELL_CYCLE_PROTEINS	86	1.44169	0.0132775	0.162202
REACTOME_TCR_SIGNALING	111	1.43811	0.0113376	0.16672
KEGG_CHEMOKINE_SIGNALING_PATHWAY	173	1.43758	0.00337433	0.16681
REACTOME_ACTIVATION_OF_MATRIX_METALLOPROTEINASES	29	1.43683	0.0420823	0.167217
PID_CERAMIDE_PATHWAY	44	1.43635	0.03708	0.16723
KEGG_LEUKOCYTE_TRANSENDOTHELIAL_MIGRATION	113	1.43501	0.0116585	0.167804
PID_TELOMERASE_PATHWAY	67	1.42716	0.0279439	0.177567
PID_RB_1PATHWAY	63	1.42597	0.0296004	0.178704
REACTOME_SEPARATION_OF_SISTER_CHROMATIDS	183	1.42412	0.00496921	0.180167
PID_IL2_1PATHWAY	55	1.42111	0.0331742	0.18346
PID_ARF6_PATHWAY	34	1.42024	0.0486702	0.184111
PID_P53_DOWNSTREAM_PATHWAY	132	1.41607	0.0126183	0.189241
PID_E2F_PATHWAY	73	1.41543	0.0254669	0.188772
REACTOME_MITOTIC_G1_PHASE_AND_G1_S_TRANSITION	147	1.41433	0.00956618	0.189803
PID_RAC1_PATHWAY	54	1.41126	0.037489	0.193345
REACTOME_SIGNALING_BY_RECEPTOR_TYROSINE_KINASES	500	1.40893	0.000101	0.195638
REACTOME_ORC1_REMOVAL_FROM_CHROMATIN	71	1.40866	0.0277879	0.195346
KEGG_PATHWAYS_IN_CANCER	322	1.40405	0.00174682	0.199214
