# Supplementary material for: Transcriptomic Bioinformatic Analyses of Atria Uncover Involvement of Pathways Related to Strain and Post-translational Modification of Collagen in Increased Atrial Fibrillation Vulnerability in Intensely Exercised Mice
Source: Front Physiol. 2020 Dec 23;11:605671. doi: 10.3389/fphys.2020.605671 (PMC7793719; doi:10.3389/fphys.2020.605671)
Supplement: Supplementary file 3 [file Table_2.XLSX]

## Sheet: 2week_LAA
*Note: Fold change of greater than 1 indicates higher expression in Swim WT. Fold change of less than 1 indicates higher expression in Sedentary WT
Genes related to "ECM and COLLAGEN"				Genes related to "INTEGRIN"				Genes related to "FOCAL ADHESION"
Gene Name	FoldChange (SwimWT/SedWT)	P-value		Gene Name	FoldChange (SwimWT/SedWT)	P-value		Gene Name	FoldChange (SwimWT/SedWT)	P-value
MMP13	0.629357	0.0981671		ITGAV	0.538292	0.00535207		LAMC3	0.448091	0.00139746
P3H1	0.737545	0.0121486		FN1	0.385866	0.0617551		LAMC1	0.590908	0.0117618
P3H3	0.723356	0.0151785		COL4A4	0.414782	0.00429662		ITGA3	0.695378	0.0114055
COL12A1	0.636661	0.16134		COL4A3	0.33027	0.00534909		ITGA2	0.59268	0.133667
COL23A1	0.577967	0.187356		COL4A6	0.520334	0.0129689		HGF	0.71715	0.084272
COL4A2	0.715161	0.0732502		COL1A1	0.391366	0.00169364		MET	0.587708	0.0487142
COL4A5	0.727213	0.0342615		COL1A2	0.558247	0.000201672		LAMA2	0.526831	0.000559664
PLOD2	0.647005	0.00149505		CDKN1B	0.707106	0.0083118		SRC	0.744742	0.0229034
COLGALT2	0.570709	0.00521887		CSF1	0.611028	0.000128255		LAMA4	0.632606	0.00572765
ADAMTS2	0.548056	0.00187211		COL14A1	0.539896	0.0101163		LAMA3	0.553904	0.0234248
ADAMTS3	0.551037	0.00770378		PIK3C2A	0.624961	0.0186526		LAMB3	0.400871	0.0607004
COL18A1	0.702944	0.0388238		FGF2	0.372975	0.00749523		LAMB2	0.712805	0.00373469
COL16A1	0.693909	0.0354836		ADGRA2	0.702389	0.0191196		FN1	0.385866	0.0617551
COL13A1	0.570431	0.0469378		VAV3	0.529057	0.00245189		LAMB1	0.744594	0.00144185
COL19A1	0.213113	0.0744238		TGFBR2	0.714716	0.00104266		COL1A1	0.391366	0.00169364
COL26A1	0.395121	0.0987801		ANGPTL3	0.439033	0.100985		COL3A1	0.393985	0.000553554
COL4A3	0.33027	0.00534909		TLN1	0.702779	0.015119		COL1A2	0.558247	0.000201672
COL4A4	0.414782	0.00429662		COL17A1	0.510358	0.0156978		COL5A1	0.395278	0.00118709
COL4A6	0.520334	0.0129689		COL15A1	0.32717	0.000328608		COL5A3	0.278614	0.000164128
COL1A1	0.391366	0.00169364		ROCK1	0.682825	0.00442444		COL5A2	0.555344	0.00100012
COL1A2	0.558247	0.000201672		CBL	0.461851	0.00413748		GSK3B	0.709688	0.000735954
COL17A1	0.510358	0.0156978		COL16A1	0.693909	0.0354836		FLT1	0.710222	0.0112155
COL14A1	0.539896	0.0101163		COL13A1	0.570431	0.0469378		FLT4	0.680211	0.00399555
COL25A1	0.0804646	0.000447768		COL6A2	0.501488	0.00179298		PTEN	0.766629	0.000868893
COL6A5	0.458224	0.0125782		COL6A1	0.46034	0.00224613		ARHGAP5	0.699854	0.000869658
COL15A1	0.32717	0.000328608		COL6A3	0.387406	0.00731233		ELK1	0.749546	0.000683252
COL6A2	0.501488	0.00179298		COL3A1	0.393985	0.000553554		ACTB	0.665347	0.00518229
COL6A1	0.46034	0.00224613		COL5A1	0.395278	0.00118709		PIK3CG	0.705581	0.059884
COL6A3	0.387406	0.00731233		COL5A2	0.555344	0.00100012		ACTG1	0.615203	0.00245262
COL6A6	0.297649	0.00047501		NPNT	0.464892	0.0146165		CRKL	0.722731	0.00659259
COL5A1	0.395278	0.00118709		LAMA2	0.526831	0.000559664		MYLK	0.737645	0.0215244
COL5A3	0.278614	0.000164128		LAMA3	0.553904	0.0234248		COMP	0.494391	0.00873183
COL5A2	0.555344	0.00100012		THBS2	0.60607	0.019184		CCND3	0.755467	0.0147326
COL3A1	0.393985	0.000553554		NID1	0.650286	0.00879548		CCND2	0.683335	0.089237
LAMA3	0.553904	0.0234248		LAMB3	0.400871	0.0607004		CCND1	0.660856	0.0819135
LAMB3	0.400871	0.0607004		LAMB2	0.712805	0.00373469		AKT2	0.730861	0.0070522
NID1	0.650286	0.00879548		COL18A1	0.702944	0.0388238		ITGB8	0.376341	0.015549
FBN2	0.340918	0.00303909		ITGA3	0.695378	0.0114055		ITGAV	0.538292	0.00535207
FBN1	0.307859	1.15506e-05		ITGA2	0.59268	0.133667		ITGB6	0.539819	0.00289017
ELN	0.601881	0.0107302		ITGA7	0.699362	0.00121256		VAV3	0.529057	0.00245189
SPARC	0.654185	0.00314831		ITGA6	0.62991	0.0304637		PDGFRA	0.679557	0.00381626
MATN4	0.46717	0.0247491		ITGA11	0.307158	0.000121184		VWF	0.437615	0.000142125
EFEMP1	0.521551	0.0924133		ITGB8	0.376341	0.015549		ACTN3	0.293347	0.0221008
LTBP4	0.596008	2.9215e-05		ITGB6	0.539819	0.00289017		ITGA4	0.681609	0.0214343
FBLN1	0.706604	0.0519093		ITGA4	0.681609	0.0214343		PRKCB	0.579611	0.0356183
LTBP3	0.709905	0.00148206		ICAM2	0.748665	0.0426085		PRKCA	0.66302	0.0685474
LTBP1	0.465133	0.00277335		ITGAL	0.299552	0.116561		PGF	0.55914	0.0255151
FBLN5	0.709302	0.0394332		ICAM1	0.752211	0.0406838		VAV2	0.672687	0.00632638
EMILIN1	0.639039	0.00437928		COMP	0.494391	0.00873183		COL4A2	0.715161	0.0732502
MFAP4	0.638781	0.000176545		ITGAX	0.459734	0.226523		COL4A4	0.414782	0.00429662
MFAP3	0.647788	0.00149389		VWF	0.437615	0.000142125		COL6A2	0.501488	0.00179298
MFAP2	0.444311	0.0124488		COL23A1	0.577967	0.187356		COL6A1	0.46034	0.00224613
HMCN1	0.249848	0.00465699		HSPG2	0.411151	0.00207773		COL4A6	0.520334	0.0129689
NPNT	0.464892	0.0146165		COL4A2	0.715161	0.0732502		ITGA8	0.714428	0.112531
NTNG1	0.0253807	0.0909646		ITGA8	0.714428	0.112531		COL6A3	0.387406	0.00731233
PAPLN	0.457616	0.0190766		COL4A5	0.727213	0.0342615		ITGA7	0.699362	0.00121256
NID2	0.551529	0.00202011		COL6A6	0.297649	0.00047501		COL6A6	0.297649	0.00047501
NTN4	0.573893	0.00128552		COL6A5	0.458224	0.0125782		ITGA6	0.62991	0.0304637
SVEP1	0.503039	0.0143526		CD44	0.641438	0.0761788		TLN2	0.608495	0.00078119
IGFBP5	0.530779	0.0258123		ITGA9	0.732411	0.115741		SOS1	0.65291	0.000437101
IGFBP3	0.704501	0.0396959		VTN	0.727836	0.118464		TLN1	0.702779	0.015119
CRISPLD1	0.564538	0.0419553		JAM3	0.670857	0.00734231		DOCK1	0.707191	0.00473732
FNDC1	0.650762	0.0905812		COL5A3	0.278614	0.000164128		SOS2	0.75075	0.00503927
CRISPLD2	0.716232	0.0086352		AGRN	0.568091	0.0081772		BIRC3	0.649225	0.00214133
AEBP1	0.676377	0.0561098		PLAUR	0.510434	0.0218405		ITGA9	0.732411	0.115741
FBLN2	0.724861	0.0338154		LAMC1	0.590908	0.0117618		LAMA5	0.764123	0.0150053
CRIM1	0.641446	0.0484652		LAMA4	0.632606	0.00572765		SHC2	0.704574	0.0166413
IGSF10	0.501139	0.00059962		SDC4	0.652558	0.0236896		TNXB	0.489484	0.00482568
SNED1	0.360959	0.000923053		THY1	0.42233	0.0279871		ROCK1	0.682825	0.00442444
RSPO3	0.343844	0.00416793		L1CAM	0.651939	0.0282321		XIAP	0.586891	0.000769308
RSPO1	0.617414	0.073661		FBN1	0.307859	1.15506e-05		PIK3R3	0.771471	0.162882
MMRN1	0.654378	0.0561889						PIK3R2	0.723198	0.0412802
MMRN2	0.586332	0.000368373						THBS2	0.60607	0.019184
NDNF	0.410719	0.00788419						EGFR	0.540695	0.00384673
VWCE	0.297657	0.0777153						THBS3	0.690599	0.0132246
NTN1	0.724057	0.0118734						MAPK9	0.738835	0.000416528
THSD4	0.706807	0.00726566						VTN	0.727836	0.118464
ABI3BP	0.596968	0.0122665						RELN	0.546889	0.0481104
CILP2	0.259439	0.000928654						ERBB2	0.728331	0.0167139
SLIT3	0.684931	0.0132766						FLNA	0.752942	0.0880693
SLIT2	0.51373	0.0392653						PIP5K1C	0.741296	0.00239168
LGI4	0.712363	0.0272552						PAK5	#N/A	#N/A
COLQ	0.659683	0.0411645						PAK4	0.721986	0.00593352
FRAS1	0.329063	0.00262361						VASP	0.700852	0.044505
SMOC1	0.697031	0.0237668						JUN	0.638158	0.0960251
KCP	0.484555	0.00177313						CAV2	0.770786	0.042614
THBS2	0.60607	0.019184						PARVA	0.745924	0.000230858
THBS3	0.690599	0.0132246						BRAF	0.747667	0.00133796
RELN	0.546889	0.0481104						IGF1	0.596226	0.00206829
VWF	0.437615	0.000142125						ITGA11	0.307158	0.000121184
LAMB2	0.712805	0.00373469						BCL2	0.625968	0.0116971
ITGAV	0.538292	0.00535207						BCAR1	0.765833	0.0025789
ITGB6	0.539819	0.00289017
SDC4	0.652558	0.0236896
SDC3	0.668039	0.00129322
ITGA11	0.307158	0.000121184
ITGB8	0.376341	0.015549
ITGA4	0.681609	0.0214343
ITGA3	0.695378	0.0114055
ITGA2	0.59268	0.133667
ITGA7	0.699362	0.00121256
HSPG2	0.411151	0.00207773
LAMC1	0.590908	0.0117618
FN1	0.385866	0.0617551
COMP	0.494391	0.00873183
TNXB	0.489484	0.00482568
LAMC3	0.448091	0.00139746
LAMA2	0.526831	0.000559664
LAMA4	0.632606	0.00572765
AGRN	0.568091	0.0081772
LOXL3	0.667694	0.00343741
LOXL4	0.467813	0.00676116
LOXL1	0.511825	0.00095086
LOXL2	0.619484	0.00495419
PXDN	0.385731	0.000468626
DST	0.612495	0.0074751
ITGA6	0.62991	0.0304637
BMP1	0.623265	0.000445671
TLL1	0.355028	0.071334
CAPN6	0.471634	0.0377129
CAPN5	0.572272	0.000365892
SCUBE1	0.487554	0.0748666
ADAMTS18	0.256614	0.0442688
ADAMTS4	0.424646	0.000436188
ADAMTS1	0.453868	0.0829632
TIMP2	0.670609	0.00372431
MMP16	0.504213	0.0332881
CD44	0.641438	0.0761788
ADAM10	0.647239	0.00327444
ADAM17	0.647497	0.000737651
MMP2	0.691281	0.0469049
MMP14	0.506212	0.00506347
MMP15	0.538622	0.00203741
TMPRSS6	0.272595	0.00485029
FGF2	0.372975	0.00749523
CASK	0.591538	0.00475889
PRKCA	0.66302	0.0685474
ADAM19	0.53751	0.0998036
ADAM12	0.340004	0.0449787
GDF5	0.0569147	0.0310359
BMP2	0.653509	0.0526223
ITGAL	0.299552	0.116561
SH3PXD2A	0.595335	0.00232198
DDR2	0.609457	3.14713e-05
NRXN1	0.4968	0.0730789
JAM3	0.670857	0.00734231
VCAN	0.52672	0.00474679
LRP4	0.534637	0.00199793
FMOD	0.47043	0.0621311
