# Supplementary material for: Transcriptomic Bioinformatic Analyses of Atria Uncover Involvement of Pathways Related to Strain and Post-translational Modification of Collagen in Increased Atrial Fibrillation Vulnerability in Intensely Exercised Mice
Source: Front Physiol. 2020 Dec 23;11:605671. doi: 10.3389/fphys.2020.605671 (PMC7793719; doi:10.3389/fphys.2020.605671)
Supplement: Supplementary file 4 [file Table_3.XLSX]

## Sheet: Sheet1
CLUSTER 1: TNF⍺-dependent genes				CLUSTER 2: TNF⍺-independent genes
Gene Name	FoldChange (SwimKO/SwimWT)	P-value		Gene Name	Fold Change (SwimKO/SwimWT)	P-value
LOXL1	1.67454	0.0292447		PDGFB	1.25397	0.0109763
FLT4	1.26035	4.89961e-05		TMPRSS6	3.17589	0.0103172
BCAR1	1.1451	0.000195579		MYLK	1.19937	0.0437082
COL18A1	1.24496	0.0170612		PIK3R2	0.890124	0.0495786
LAMC1	1.60949	0.00516425		LOXL3	1.1542	0.0468801
NID1	1.39949	0.00844142		COL1A2	1.18829	0.0133778
COL14A1	1.2995	0.0202123		COL15A1	1.47643	0.0272614
COL4A6	1.29106	0.04964		TNXB	1.30291	0.0446411
LTBP4	1.16889	0.0324173		COL1A1	1.26414	0.0488251
COMP	0.483848	0.00907642		MMP14	1.36832	0.0159857
LTBP3	1.17823	0.00266304		NRAS	1.1496	0.0446726
MRC2	1.25173	0.0247322		RELN	1.46401	0.00408715
COL17A1	1.46522	0.0254854
FBN1	1.36803	0.0208139
VCAN	1.47376	0.0056934
COL5A2	1.36738	0.00788101
BMP1	1.22904	0.0434694
NTN4	1.42885	0.00437936
PLAUR	2.8734	9.35869e-05
PGF	1.79446	0.0315287
CTSB	1.07564	0.0181028
IGF1	1.64151	0.0216376
ACTG1	1.51895	0.00679207
ACTB	1.34997	0.00362812
NPNT	2.70362	0.0448445
MMP2	1.41773	0.0202652
SERPINH1	2.07205	0.00489827
